# Supplementary material for: Induced pluripotent stem cell-derived human macrophages as an infection model for Trypanosoma cruzi
Source: PLoS Negl Trop Dis. 2025 Oct 24;19(10):e0012987. doi: 10.1371/journal.pntd.0012987 (PMC12622848; doi:10.1371/journal.pntd.0012987)
Supplement: S1 Data — Sheet 1) Raw data for Figs 1A and 1C. Sheet 2) Raw data for Fig 2. Sheet 3) Raw data for Fig 3. Sheet 4) Raw data for S1 Fig. Data of all individual replicates are shown. The average of replicates was calculated and is included with the standard deviation (SD) and number of replicates (N). Conc, Concentration. (XLSX) [file pntd.0012987.s002.xlsx]

## Sheet: Fig 1
Fig 1A
PMM
Days post infection	Hours post infection	mNeongreen signal				mNeongreen signal
		Replicate 1	Replicate 2			Average	SD	N
3	0h	157.125	407.75			282.438	125.312	2
4	24h	251.75	622			436.875	185.125	2
5	48h	485.375	1040.25			762.812	277.438	2
6	72h	853.25	1563.12			1208.19	354.938	2
7	96h	1500.75	1774.75			1637.75	137	2
iMAC
Days post infection	Hours post infection	mNeongreen signal				mNeongreen signal
		Replicate 1	Replicate 2	Replicate 3		Average	SD	N
3	0h	2419.5	1123	1765.83		1769.44	529.3	3
4	24h	2499.17	1432	2669		2200.06	547.505	3
5	48h	3349	2068	3207.5		2874.83	573.434	3
6	72h	4518.17	4360.17	5426.17		4768.17	469.726	3
7	96h	6524.33	7723.67	8289.17		7512.39	735.816	3
Fig 1C
Days post infection	Infection rate			Parasites per cell
	2h infection	4h infection	6h infection	2h infection	4h infection	6h infection
1	2.28478	2.0639	3.92209	0.614583	0.232576	0.029167
2	4.31906	5.47821	6.69223	2.40071	1.15694	2.18045
3	4.92064	7.84441	11.0247	2.40071	3.4046	2.68311
4	4.44141	8.34331	13.0808	4.42708	5.47749	6.46544
5
6
7
8	28.845	44.2096	68.7318	2.43628	2.65283	2.86346

## Sheet: Fig 2
mNeonGreen signal - PMM
Benznidazole treatment - 96h post treatment
	Conc (uM)	Replicate 1	Replicate 2		Average	SD	N
	100	5.90951	4.01267		4.96109	0.94842	2
	33.3333	1.41582	2.53432		1.97507	0.559249	2
	11.1111	1.35426	2.63992		1.99709	0.642826	2
	3.7037	4.98615	3.85428		4.42021	0.565936	2
	1.23457	39.7045	28.0887		33.8966	5.80791	2
	0.411523	98.0609	82.207		90.134	7.92699	2
	0.137174	134.626	106.177		120.402	14.2243	2
	0.0457247	75.5925	86.5892		81.0909	5.49837	2
Posaconazole treatment - 96h post treatment
	Conc (uM)	Replicate 1	Replicate 2		Average	SD	N
	0.1	8.24869	11.2988		9.77377	1.52507	2
	0.0333333	6.95599	10.1901		8.57303	1.61704	2
	0.0111111	9.29517	10.7709		10.033	0.737844	2
	0.0037037	19.5137	20.7497		20.1317	0.61802	2
	0.00123457	65.1893	84.3717		74.7805	9.59121	2
	0.000411523	75.7156	119.271		97.4935	21.7779	2
	0.000137174	93.1979	130.306		111.752	18.5542	2
	4.57247e-05	99.5383	90.1267		94.8325	4.7058	2
mNeonGreen signal - iMAC
Benznidazole treatment - 96h post treatment
	Conc (uM)	Replicate 1	Replicate 2	Replicate 3	Replicate 4	Replicate 5	Replicate 6	Replicate 7		Average	SD	N
	100	7.74204	5.77882	12.6501	6.4732	5.24915	10.4182	4.31487		7.51805	2.60585	7
	33.3333	4.86054	3.89477	6.96367	3.82159	2.58829	13.3313	4.71298		5.73902	3.12194	7
	11.1111	4.25891	4.05309	6.87171	3.2085	3.79777	9.486	6.13652		5.40179	1.93293	7
	3.7037	3.29314	3.22981	6.54984	2.74868	8.73246	16.5811	7.12577		6.8944	4.19773	7
	1.23457	8.96113	11.3835	12.2056	8.60369	31.5191	27.8063	25.1372		17.9452	8.49407	7
	0.411523	35.4962	60.9389	44.8526	35.1198	71.9642	75.9829	70.1598		56.3592	15.2431	7
	0.137174	76.6763	69.4567	71.7826	73.116	81.4465	106.538	116.558		85.082	16.1987	7
	0.0457247	78.6553	84.0541	95.6317	92.8115	72.4964	106.629	121.287		93.0807	14.5731	7
Posaconazole treatment - 96h post treatment
	Conc (nM)	Replicate 1	Replicate 2	Replicate 3	Replicate 4	Replicate 5	Replicate 6	Replicate 7		Average	SD	N
	0.1	18.0014	20.9779	21.9077	21.1567	16.6183	10.5606	19.1535		18.3395	3.38896	7
	0.0333333	18.3339	24.8727	24.6973	25.9848	20.7305	17.7722	20.1789		21.7958	2.90164	7
	0.0111111	25.7593	25.506	26.5366	30.0465	21.5046	22.0836	19.0208		24.3511	3.2052	7
	0.0037037	31.0473	28.1817	33.3725	33.3725	27.939	20.1027	23.3156		28.1902	4.34609	7
	0.00123457	52.3577	56.6325	50.2171	50.539	58.4664	18.6526	25.656		44.6459	13.6757	7
	0.000411523	83.1042	82.8192	82.0058	70.1272	100.266	23.6244	28.6358		67.2261	25.5051	7
	0.000137174	81.5526	96.8309	82.3124	84.4275	88.3648	23.9739	55.2609		73.2461	21.8296	7
	4.57247e-05	79.5577	92.9045	89.6694	91.4014	85.4136	25.9808	80.3297		77.8939	20.3306	7
Parasites per cell - iMAC
Benznidazole treatment - 96h post treatment
	Conc (uM)	Replicate 1	Replicate 2	Replicate 3	Replicate 4	Replicate 5		Average	SD	N
	100	12.5428	15.8601	1.83315	39.7122	6.58134		15.3059	13.1243	5
	33.3333	7.09922	9.3944	0.511895	44.826	7.69049		13.9044	15.7529	5
	11.1111	6.72045	7.80465	0.857351	40.6756	11.3167		13.4749	14.0108	5
	3.7037	7.54538	9.34681	2.12649	67.1134	12.9061		19.8076	23.9077	5
	1.23457	20.2902	19.8113	10.5585	85.0555	46.4746		36.438	27.0974	5
	0.411523	46.6568	60.0633	16.8782	110.184	74.06		61.5685	30.794	5
	0.137174	82.9376	92.5464	19.5537	135.769	108.087		87.7789	38.5132	5
	0.0457247	89.3234	94.5606	16.4275	157.691			89.5005	50.038	5
Posaconazole treatment - 96h post treatment
	Conc (nM)	Replicate 1	Replicate 2	Replicate 3	Replicate 4	Replicate 5		Average	SD	N
	0.1	20.5227	23.5304	6.71834	26.2122	23.1952		20.0358	6.89833	5
	0.0333333	22.886	30.4522	5.05838	45.3317	31.66		27.0776	13.1758	5
	0.0111111	28.2944	34.8746	6.2385	36.7594	26.2621		26.4858	10.8553	5
	0.0037037	37.8366	43.6542	8.66707	41.0475	36.4745		33.536	12.6838	5
	0.00123457	67.7069	62.7341	15.3425	40.7532	38.9745		45.1023	18.7827	5
	0.000411523	79.3975	90.6344	26.4006	50.9615	42.3887		57.9565	23.726	5
	0.000137174	91.0296	102.931	18.9642	52.7452	73.5268		67.8394	29.726	5
	4.57247e-05	94.7787	103.841	22.1817	64.0426	98.6077		76.6904	30.5807	5

## Sheet: Fig 3
0h post infection		Benznidazole treatment - #Tcruzi per 100 iMACs											Posaconazole treatment - #Tcruzi per 100 iMACs
		conc (uM)	Replicate 1	Replicate 2	Replicate 3	Replicate 4	Replicate 5		Average	SD	N		conc (uM)	Replicate 1	Replicate 2	Replicate 3	Replicate 4	Replicate 5		Average	SD	N
		100	208.361	166.131	46.7634	265.032	114.827		160.223	75.1945	5		0.1	186.98	157.605	40.1724	193.248	133.652		142.331	55.3733	5
		33.3333	183.268	177.496	55.8895	253.623	139.623		161.98	64.5716	5		0.0333333	188.223	148.56	53.7766	276.592	161.268		165.684	71.6165	5
		11.1111	201.773	178.905	50.9873	231.5	162.944		165.222	61.5966	5		0.0111111	184.248	149.152	65.0514	334.585	153.615		177.33	88.0226	5
		3.7037	195.186	200.008	51.5341	305.202	135.687		177.524	83.3583	5		0.0037037	181.594	151.981	59.3094	260.583	159.241		162.542	64.4272	5
		1.23457	205.981	187.484	41.7778	213.036	144.774		158.611	63.0573	5		0.00123457	231.367	160.955	55.7644	182.147	170.565		160.16	57.5521	5
		0.411523	223.809	162.381	49.6918	207.448	136.659		155.998	61.5811	5		0.000411523	208.73	130.825	62.5427	237.566	144.412		156.815	61.5345	5
		0.137174	190.386	179.357	47.2107	182.589	164.697		152.848	53.4715	5		0.000137174	201.783	163.344	59.5885	202.171	179.797		161.337	52.9166	5
		0.0457247	208.921	153.059	46.166	212.571	133.919		150.927	60.7159	5		4.57247e-05	199.282	156.569	59.327	200.616	166.402		156.439	51.6084	5
		Controls
			Replicate 1	Replicate 2	Replicate 3	Replicate 4	Replicate 5		Average	SD
		PC	177.231	158.923	48.3159	215.266	107.696		141.486	58.0477
		NC	5.89736	3.69252	0.61916	0.792513	0.313141		2.26294	2.18717
24h post infection		Benznidazole treatment - #Tcruzi per 100 iMACs											Posaconazole treatment - #Tcruzi per 100 iMACs
		conc (uM)	Replicate 1	Replicate 2	Replicate 3	Replicate 4	Replicate 5		Average	SD	N		conc (uM)	Replicate 1	Replicate 2	Replicate 3	Replicate 4	Replicate 5		Average	SD	N
		100	184.231	166.49	68.2013	259.781	136.88		163.117	62.4476	5		0.1	238.474	206.014	45.8505	227.036	166.043		176.683	69.9202	5
		33.3333	193.58	195.235	52.5135	323.145	148.294		182.554	87.3297	5		0.0333333	230.993	184.026	68.674	321.09	199.569		200.87	81.3896	5
		11.1111	235.458	203.192	45.4439	285.054	158.698		185.569	81.3067	5		0.0111111	222.183	190.362	88.7633	415.119	178.704		219.026	107.59	5
		3.7037	195.095	207.894	46.573	355.044	122.941		185.509	102.521	5		0.0037037	218.932	204.392	74.42	359.307	205.419		212.494	90.3058	5
		1.23457	234.79	225.177	51.8128	326.217	169.168		201.433	90.1941	5		0.00123457	285.999	189.599	80.0601	239.249	219.916		202.965	68.9676	5
		0.411523	257.214	199.634	57.6102	249.282	161.772		185.103	72.5656	5		0.000411523	247.35	160.028	72.1566	311.03	187.483		195.61	80.7115	5
		0.137174	236.321	234.951	66.2069	237.935	190.467		193.176	65.9371	5		0.000137174	238.584	201.922	70.2452	225.269	218.798		190.964	61.5018	5
		0.0457247	257.873	188.26	61.3707	263.322	168.28		187.821	73.4567	5		4.57247e-05	258.529	202.916	65.1599	235.663	223.61		197.176	68.4184	5
		Controls
			Replicate 1	Replicate 2	Replicate 3	Replicate 4	Replicate 5		Average	SD
		PC	232.178	203.331	6.41081	291.681	158.063		178.333	96.2705
		NC	6.33014	5.01456	0.487165	0.558002	0.215454		2.52106	2.60894
48h post infection		Benznidazole treatment - #Tcruzi per 100 iMACs											Posaconazole treatment - #Tcruzi per 100 iMACs
		conc (uM)	Replicate 1	Replicate 2	Replicate 3	Replicate 4	Replicate 5		Average	SD	N		conc (uM)	Replicate 1	Replicate 2	Replicate 3	Replicate 4	Replicate 5		Average	SD	N
		100	89.8394	95.255	21.9479	184.63	63.0769		90.9498	53.5422	5		0.1	233.343	202.582	54.163	239.851	186.739		183.336	67.4719	5
		33.3333	92.8449	86.6414	34.375	248.849	101.404		112.823	71.9336	5		0.0333333	219.496	167.361	68.4886	305.934	214.448		195.146	77.5288	5
		11.1111	196.433	160.056	43.6963	276.136	185.649		172.394	75.1417	5		0.0111111	207.608	171.942	83.4627	401.867	185.514		210.079	104.765	5
		3.7037	155.293	165.443	36.6114	328.889	117.135		160.674	95.5354	5		0.0037037	200.921	203.63	70.1441	301.896	226.647		200.648	74.7894	5
		1.23457	230.349	204.345	53.9196	310.456	184.473		196.709	83.267	5		0.00123457	256.083	194.113	90.5296	185.753	248.117		194.919	59.2501	5
		0.411523	250.633	206.858	62.3588	256.807	194.28		194.187	70.2092	5		0.000411523	229.667	164.947	71.3198	318.543	213.319		199.559	81.1127	5
		0.137174	255.419	272.168	72.5191	245.67	225.986		214.352	72.4733	5		0.000137174	227.491	215.04	62.3016	220.047	261.174		197.211	69.3514	5
		0.0457247	270.806	209.071	61.8582	265.93	224.073		206.348	76.0312	5		4.57247e-05	269.099	224.71	86.5012	240.884	276.719		219.583	69.1479	5
		Controls
			Replicate 1	Replicate 2	Replicate 3	Replicate 4	Replicate 5		Average	SD
		PC	248.272	233.083	92.9299	327.882	198.869		220.207	76.4225
		NC	4.82047	4.0922	0.401917	0.361272	0.168341		1.96884	2.04557
72h post infection		Benznidazole treatment - #Tcruzi per 100 iMACs											Posaconazole treatment - #Tcruzi per 100 iMACs
		conc (uM)	Replicate 1	Replicate 2	Replicate 3	Replicate 4	Replicate 5		Average	SD	N		conc (uM)	Replicate 1	Replicate 2	Replicate 3	Replicate 4	Replicate 5		Average	SD	N
		100	48.5874	47.2976	9.55189	137.5	39.4349		56.4743	42.9037	5		0.1	96.4527	94.74	43.8298	123.446	121.397		95.9732	28.7118	5
		33.3333	41.6429	46.6802	7.34463	201.791	47.0721		68.9062	68.0621	5		0.0333333	100.343	98.3378	43.2863	197.509	149.735		117.842	52.1712	5
		11.1111	63.1729	61.4828	20.5335	247.436	94.3466		97.3943	78.6004	5		0.0111111	129.437	127.684	51.6316	231.559	139.854		136.033	57.2304	5
		3.7037	71.6616	71.4415	21.6547	318.269	93.2584		115.257	104.192	5		0.0037037	141.197	178.404	54.5763	252.672	199.117		165.193	66.0148	5
		1.23457	124.622	114.257	53.3839	329.325	198.376		163.993	94.6308	5		0.00123457	249.242	194.066	86.739	174.239	195.354		179.928	52.837	5
		0.411523	188.995	200.655	65.3017	306.009	236.574		199.507	78.5359	5		0.000411523	264.686	195.275	86.2548	288.964	191.278		205.291	70.7039	5
		0.137174	230.095	273.209	66.1451	344.774	292.92		241.429	95.073	5		0.000137174	236.564	254.083	66.2884	238.423	286.447		216.361	77.1384	5
		0.0457247	244.146	213.421	58.9509	357.109	265.233		227.772	97.0629	5		4.57247e-05	260.47	256.266	92.3515	256.684	326.539		238.462	77.768	5
		Controls
			Replicate 1	Replicate 2	Replicate 3	Replicate 4	Replicate 5		Average	SD
		PC	241.954	220.107	105.711	412.849	237.356		243.595	98.2365
		NC	3.25748	2.48458	0.267402	0.609369	0.192049		1.36218	1.26384
96h post infection		Benznidazole treatment - #Tcruzi per 100 iMACs											Posaconazole treatment - #Tcruzi per 100 iMACs
		conc (uM)	Replicate 1	Replicate 2	Replicate 3	Replicate 4	Replicate 5		Average	SD	N		conc (uM)	Replicate 1	Replicate 2	Replicate 3	Replicate 4	Replicate 5		Average	SD	N
		100	57.1855	71.3558	11.4379	173.243	31.7204		68.9886	56.0624	5		0.1	91.2729	104.121	32.3056	115.576	102.689		89.1929	29.4671	5
		33.3333	33.9326	43.7368	5.79399	195.088	36.4583		63.0019	67.2906	5		0.0333333	101.368	133.688	25.2149	197.248	138.847		119.273	56.2823	5
		11.1111	32.3147	36.946	7.26965	177.358	51.9481		61.1674	59.849	5		0.0111111	124.471	152.579	30.2559	160.63	115.789		116.745	46.37	5
		3.7037	35.8385	43.5335	12.691	290.291	58.7374		88.2183	102.125	5		0.0037037	165.231	190.082	40.6299	178.947	159.413		146.861	54.1806	5
		1.23457	90.2796	88.2342	48.7092	366.933	202.13		159.257	115.75	5		0.00123457	292.826	271.585	69.145	177.69	170.092		196.268	80.233	5
		0.411523	202.908	260.176	75.705	474.273	319.965		266.605	131.541	5		0.000411523	342.764	390.764	116.381	221.296	184.676		251.176	101.349	5
		0.137174	357.886	398.932	87.1337	583.564	465.317		378.567	164.514	5		0.000137174	392.452	443.291	84.6154	228.916	317.687		293.392	126.979	5
		0.0457247	385.164	407.536	73.7795	677.204	492.487		407.234	195.873	5		4.57247e-05	408.467	447.179	98.3594	277.174	424.824		331.201	130.63	5
		Controls
			Replicate 1	Replicate 2	Replicate 3	Replicate 4	Replicate 5		Average	SD
		PC	430.771	412.097	184.362	715.953	416.447		431.926	168.875
		NC	3.60736	2.72066	0.289104	0.114943	0.129857		1.37239	1.49074
192h post infection			Benznidazole treatment			Posaconazole treatment
		Conc (uM)	#Tcruzi per 100 iMACs		Conc (uM)	#Tcruzi per 100 iMACs
		100	29.5892		0.1	15.0401
		33.3333	27.8784		0.0333333	21.4971
		11.1111	8.52305		0.0111111	33.7806
		3.7037	13.1702		0.0037037	136.805
		1.23457	80.2237		0.00123457	342.756
		0.411523	250.503		0.000411523	479.822
		0.137174	536.286		0.000137174	1117.66
		0.0457247	434.08		4.57247e-05	597.433
			Controls
		PC	1231.25
		NC	2.26819
264h post infection			Benznidazole treatment			Posaconazole treatment
		Conc (uM)	#Tcruzi per 100 iMACs		Conc (uM)	#Tcruzi per 100 iMACs
		100	18.3866		0.1	8.09202
		33.3333	20.7825		0.0333333	16.0189
		11.1111	7.3658		0.0111111	19.193
		3.7037	6.82059		0.0037037	403.458
		1.23457	55.9729		0.00123457	420.429
		0.411523	254.215		0.000411523	301.937
		0.137174	330.88		0.000137174	751.033
		0.0457247	345.204		4.57247e-05	464.121
			Controls
		PC	771.728
		NC	2.41318
336h post infection			Benznidazole treatment			Posaconazole treatment
		Conc (uM)	#Tcruzi per 100 iMACs		Conc (uM)	#Tcruzi per 100 iMACs
		100	19.2637		0.1	13.0679
		33.3333	18.9267		0.0333333	11.2453
		11.1111	3.68204		0.0111111	8.2732
		3.7037	10.4228		0.0037037	309.803
		1.23457	181.055		0.00123457	491.699
		0.411523	369.987		0.000411523	332.526
		0.137174	317.559		0.000137174	516.285
		0.0457247	411.069		4.57247e-05	474.519
			Controls
		PC	550.684
		NC	2.45507
408h post infection			Benznidazole treatment			Posaconazole treatment
		Conc (uM)	#Tcruzi per 100 iMACs		Conc (uM)	#Tcruzi per 100 iMACs
		100	24.2922		0.1	6.62637
		33.3333	16.5685		0.0333333	12.4816
		11.1111	6.56951		0.0111111	13.4249
		3.7037	88.1362		0.0037037	461.561
		1.23457	367.916		0.00123457	391.962
		0.411523	421.229		0.000411523	391.115
		0.137174	384.892		0.000137174	461.249
		0.0457247	498.857		4.57247e-05	519.127
			Controls
		PC	625.573
		NC	2.16704

## Sheet: Fig S1
mNeongreen signal - PMM
Benznidazole treatment									Posaconazole treatment
	0h post infection									0h post infection
Conc (uM)	Replicate 1	Replicate 2		Conc	Average	SD	N		Conc (uM)	Replicate 1	Replicate 2		Conc	Average	SD	N
100	54.4455	97.4596		100	75.9525	21.5071	2		0.1	78.0935	98.1524		0.1	88.123	10.0295	2
33.3333	178.735	107.621		33.3333	143.178	35.5569	2		0.0333333	154.537	93.3025		0.0333333	123.92	30.6173	2
11.1111	187.534	88.9145		11.1111	138.224	49.3099	2		0.0111111	131.439	99.7691		0.0111111	115.604	15.835	2
3.7037	169.936	112.24		3.7037	141.088	28.8478	2		0.0037037	139.138	86.836		0.0037037	112.987	26.1512	2
1.23457	179.285	74.5958		1.23457	126.94	52.3446	2		0.00123457	126.489	119.169		0.00123457	122.829	3.66043	2
0.411523	158.937	84.5266		0.411523	121.732	37.2051	2		0.000411523	128.689	99.0762		0.000411523	113.883	14.8065	2
0.137174	131.439	85.2194		0.137174	108.329	23.1098	2		0.000137174	142.988	108.776		0.000137174	125.882	17.1061	2
0.0457247	113.291	82.2171		0.0457247	97.7538	15.5367	2		4.57247e-05	78.0935	90.3002		4.57247e-05	84.1969	6.10337	2
	24h post infection									24h post infection
Conc (uM)	Replicate 1	Replicate 2		Conc	Average	SD	N		Conc (uM)	Replicate 1	Replicate 2		Conc	Average	SD	N
100	27.7745	39.2137		100	33.4941	5.7196	2		0.1	56.2611	85.1672		0.1	70.7142	14.453	2
33.3333	58.7537	43.5027		33.3333	51.1282	7.62551	2		0.0333333	139.941	74.5979		0.0333333	107.269	32.6714	2
11.1111	84.3917	57.2887		11.1111	70.8402	13.5515	2		0.0111111	115.015	90.3753		0.0111111	102.695	12.3198	2
3.7037	131.039	85.3204		3.7037	108.179	22.8591	2		0.0037037	144.214	87.9244		0.0037037	116.069	28.1446	2
1.23457	158.813	66.4794		1.23457	112.646	46.1668	2		0.00123457	112.878	113.965		0.00123457	113.422	0.543215	2
0.411523	131.751	74.1384		0.411523	102.945	28.8062	2		0.000411523	117.507	102.17		0.000411523	109.839	7.6687	2
0.137174	127.122	79.0401		0.137174	103.081	24.0408	2		0.000137174	122.493	110.748		0.000137174	116.62	5.87228	2
0.0457247	105.045	94.8175		0.0457247	99.931	5.11352	2		4.57247e-05	88.6647	94.5111		4.57247e-05	91.5879	2.92321	2
	48h post infection									48h post infection
Conc (uM)	Replicate 1	Replicate 2		Conc	Average	SD	N		Conc (uM)	Replicate 1	Replicate 2		Conc	Average	SD	N
100	16.1495	8.20682		100	12.1781	3.97132	2		0.1	39.3287	62.6785		0.1	51.0036	11.6749	2
33.3333	5.31982	5.68165		33.3333	5.50074	0.180912	2		0.0333333	93.8569	70.5246		0.0333333	82.1907	11.6661	2
11.1111	9.87967	12.8063		11.1111	11.343	1.46329	2		0.0111111	98.4167	83.421		0.0111111	90.9189	7.49785	2
3.7037	62.5079	45.5434		3.7037	54.0256	8.48228	2		0.0037037	125.016	82.6995		0.0037037	103.858	21.1581	2
1.23457	116.086	49.2409		1.23457	82.6635	33.4226	2		0.00123457	110.576	121.118		0.00123457	115.847	5.27099	2
0.411523	126.156	79.002		0.411523	102.579	23.5769	2		0.000411523	107.346	110.206		0.000411523	108.776	1.42975	2
0.137174	123.116	72.9596		0.137174	98.0377	25.0782	2		0.000137174	115.326	117.691		0.000137174	116.509	1.18256	2
0.0457247	84.1672	89.1928		0.0457247	86.68	2.51283	2		4.57247e-05	93.2869	100.286		4.57247e-05	96.7862	3.49935	2
	72h post infection									72h post infection
Conc (uM)	Replicate 1	Replicate 2		Conc	Average	SD	N		Conc (uM)	Replicate 1	Replicate 2		Conc	Average	SD	N
100	9.9506	4.49261		100	7.22161	2.72899	2		0.1	19.7953	26.5419		0.1	23.1686	3.37326	2
33.3333	1.69372	2.95567		33.3333	2.32469	0.630973	2		0.0333333	31.2279	29.3202		0.0333333	30.2741	0.953875	2
11.1111	2.75229	4.55172		11.1111	3.65201	0.899715	2		0.0111111	33.8744	35.0542		0.0111111	34.4643	0.589902	2
3.7037	20.8539	11.4089		3.7037	16.1314	4.72252	2		0.0037037	60.9739	49.9507		0.0037037	55.4623	5.51157	2
1.23457	69.0191	37.064		1.23457	53.0415	15.9775	2		0.00123457	90.4023	113.97		0.00123457	102.186	11.7841	2
0.411523	102.576	68.6305		0.411523	85.6032	16.9727	2		0.000411523	101.2	130.108		0.000411523	115.654	14.4543	2
0.137174	102.152	90.8571		0.137174	96.5048	5.64765	2		0.000137174	99.0826	111.074		0.000137174	105.078	5.99566	2
0.0457247	70.8186	92.7488		0.0457247	81.7837	10.9651	2		4.57247e-05	71.2421	96.7685		4.57247e-05	84.0053	12.7632	2
	96h post infection									96h post infection
Conc (uM)	Replicate 1	Replicate 2		Conc	Average	SD	N		Conc (uM)	Replicate 1	Replicate 2		Conc	Average	SD	N
100	5.90951	4.01267		100	4.96109	0.94842	2		0.1	8.24869	11.2988		0.1	9.77377	1.52507	2
33.3333	1.41582	2.53432		33.3333	1.97507	0.559249	2		0.0333333	6.95599	10.1901		0.0333333	8.57303	1.61704	2
11.1111	1.35426	2.63992		11.1111	1.99709	0.642826	2		0.0111111	9.29517	10.7709		0.0111111	10.033	0.737844	2
3.7037	4.98615	3.85428		3.7037	4.42021	0.565936	2		0.0037037	19.5137	20.7497		0.0037037	20.1317	0.61802	2
1.23457	39.7045	28.0887		1.23457	33.8966	5.80791	2		0.00123457	65.1893	84.3717		0.00123457	74.7805	9.59121	2
0.411523	98.0609	82.207		0.411523	90.134	7.92699	2		0.000411523	75.7156	119.271		0.000411523	97.4935	21.7779	2
0.137174	134.626	106.177		0.137174	120.402	14.2243	2		0.000137174	93.1979	130.306		0.000137174	111.752	18.5542	2
0.0457247	75.5925	86.5892		0.0457247	81.0909	5.49837	2		4.57247e-05	99.5383	90.1267		4.57247e-05	94.8325	4.7058	2
	168h post infection									168h post infection
Conc (uM)	Replicate 1	Replicate 2		Conc	Average	SD	N		Conc (uM)	Replicate 1	Replicate 2		Conc	Average	SD	N
100	0.550796	0.560775		100	0.555785	0.00498983	2		0.1	0.642595	0.85592		0.1	0.749257	0.106663	2
33.3333	0.214198	0.501746		33.3333	0.357972	0.143774	2		0.0333333	0.550796	0.885435		0.0333333	0.718115	0.16732	2
11.1111	0.397797	0.708348		11.1111	0.553072	0.155275	2		0.0111111	1.13219	1.38718		0.0111111	1.25969	0.127495	2
3.7037	0.611995	0.678833		3.7037	0.645414	0.033419	2		0.0037037	20.9302	18.6827		0.0037037	19.8065	1.12378	2
1.23457	15.1775	4.84038		1.23457	10.0089	5.16855	2		0.00123457	48.5924	102.238		0.00123457	75.4153	26.8229	2
0.411523	99.082	83.9097		0.411523	91.4958	7.58616	2		0.000411523	118.911	113.542		0.000411523	116.226	2.68421	2
0.137174	100.734	103.95		0.137174	102.342	1.60781	2		0.000137174	90.5447	121.895		0.000137174	106.22	15.6751	2
0.0457247	89.9327	116.494		0.0457247	103.213	13.2805	2		4.57247e-05	139.259	115.992		4.57247e-05	127.626	11.6338	2
	264h post infection									264h post infection
Conc (uM)	Replicate 1	Replicate 2		Conc	Average	SD	N		Conc (uM)	Replicate 1	Replicate 2		Conc	Average	SD	N
100	0.388266	0.294889		100	0.341577	0.0466886	2		0.1	0.388266	0.589777		0.1	0.489021	0.100756	2
33.3333	0.295822	0.216252		33.3333	0.256037	0.0397849	2		0.0333333	0.240355	0.294889		0.0333333	0.267622	0.0272668	2
11.1111	0.277333	0.432503		11.1111	0.354918	0.0775853	2		0.0111111	0.332799	0.471822		0.0111111	0.40231	0.0695113	2
3.7037	0.499199	0.432503		3.7037	0.465851	0.0333478	2		0.0037037	17.8972	33.2831		0.0037037	25.5901	7.69295	2
1.23457	25.6625	8.98427		1.23457	17.3234	8.33912	2		0.00123457	73.7335	118.526		0.00123457	96.1295	22.396	2
0.411523	192.247	121.101		0.411523	156.674	35.573	2		0.000411523	222.051	127.431		0.000411523	174.741	47.3099	2
0.137174	140.386	107.89		0.137174	124.138	16.2479	2		0.000137174	118.717	132.385		0.000137174	125.551	6.83422	2
0.0457247	110.434	99.9476		0.0457247	105.191	5.24315	2		4.57247e-05	189.603	127.176		4.57247e-05	158.389	31.2137	2
	336h post infection									336h post infection
Conc (uM)	Replicate 1	Replicate 2		Conc	Average	SD	N		Conc (uM)	Replicate 1	Replicate 2		Conc	Average	SD	N
100	0.193449	0.161865		100	0.177657	0.0157923	2		0.1	0.216208	0.534153		0.1	0.375181	0.158973	2
33.3333	0.0682762	0.178051		33.3333	0.123164	0.0548875	2		0.0333333	0.0455175	0.226611		0.0333333	0.136064	0.0905465	2
11.1111	0.147932	0.372289		11.1111	0.26011	0.112178	2		0.0111111	0.238967	0.388475		0.0111111	0.313721	0.0747542	2
3.7037	0.523451	0.469408		3.7037	0.496429	0.0270217	2		0.0037037	12.6083	25.5746		0.0037037	19.0915	6.48314	2
1.23457	30.4284	10.1813		1.23457	20.3049	10.1236	2		0.00123457	57.9665	120.702		0.00123457	89.3345	31.368	2
0.411523	166.457	118.614		0.411523	142.536	23.9215	2		0.000411523	220.487	119.359		0.000411523	169.923	50.5638	2
0.137174	112.201	90.1263		0.137174	101.163	11.0372	2		0.000137174	133.412	117.4		0.000137174	125.406	8.00564	2
0.0457247	103.416	98.7536		0.0457247	101.085	2.33103	2		4.57247e-05	210.234	121.771		4.57247e-05	166.002	44.2315	2
	432h post infection									432h post infection
Conc (uM)	Replicate 1	Replicate 2		Conc	Average	SD	N		Conc (uM)	Replicate 1	Replicate 2		Conc	Average	SD	N
100	0.14949	0.302535		100	0.226013	0.0765226	2		0.1	0.123109	0.895504		0.1	0.509307	0.386197	2
33.3333	0.140696	0.193623		33.3333	0.16716	0.0264631	2		0.0333333	0.0615547	0.242028		0.0333333	0.151791	0.0902368	2
11.1111	0.114316	0.229927		11.1111	0.172121	0.0578055	2		0.0111111	0.175871	0.302535		0.0111111	0.239203	0.0633323	2
3.7037	0.44847	0.617172		3.7037	0.532821	0.084351	2		0.0037037	19.293	20.1609		0.0037037	19.727	0.433974	2
1.23457	37.6099	9.35439		1.23457	23.4822	14.1278	2		0.00123457	67.5079	114.661		0.00123457	91.0844	23.5765	2
0.411523	118.836	111.406		0.411523	115.121	3.71508	2		0.000411523	170.568	108.465		0.000411523	139.516	31.0516	2
0.137174	95.6472	87.7594		0.137174	91.7033	3.94389	2		0.000137174	95.9198	102.668		0.000137174	99.2941	3.37428	2
0.0457247	100.783	96.5087		0.0457247	98.6457	2.13694	2		4.57247e-05	157.835	115.641		4.57247e-05	136.738	21.097	2
mNeongreen signal - iMAC
Benznidazole treatment
		Replicate 1							Replicate 2							Replicate 3											Replicate 4											Replicate 5							Replicate 6
	Conc (uM)	0h	24h	48h	72h	96h		Conc (uM)	0h	24h	48h	72h	96h		Conc (uM)	0h	24h	48h	72h	96h	192h	264h	336h	408h		Conc (uM)	0h	24h	48h	72h	96h	192h	264h	336h	408h		Conc (uM)	0h	24h	48h	72h	96h		Conc (uM)	0h	24h	48h	72h	96h
	100	96.3807	64.5632	24.2483	10.3342	7.74204		100	101.619	64.5994	23.0272	10.1104	5.77882		Conc1	102.445	78.6796	31.4223	13.6486	12.6501	1.3862	0.928896	0.86291	1.58882		100	98.1057	67.0357	21.8672	8.91217	6.4732	0.770954	0.808607	0.682824	0.484146		100	120.447	114.932	27.7604	7.56622	5.24915		100	232.814	159.916	58.5348	20.1063	10.4182
	33.3333	90.0152	69.848	22.3251	9.61811	4.86054		33.3333	93.98	79.5849	24.7062	8.40979	3.89477		Conc2	86.905	86.2821	23.0019	10.8156	6.96367	1.34063	1.32986	1.85338	0.85237		33.3333	105.132	92.4041	21.27	7.29647	3.82159	1.59128	2.29217	7.1659	10.6308		33.3333	125.559	114.075	47.9726	4.78679	2.58829		33.3333	199.777	177.514	70.8172	27.6518	13.3313
	11.1111	107.002	94.8962	51.478	13.1983	4.25891		11.1111	100.055	107.529	55.5991	11.8781	4.05309		Conc3	100.503	94.5649	44.889	13.3387	6.87171	0.725381	0.8888	-0.307646	0.156836		11.1111	109.389	117.172	48.1437	12.0772	3.2085	0.976036	0.848704	4.50964	6.41664		11.1111	106.134	137.366	79.5384	18.2563	3.79777		11.1111	121.861	110.894	60.1306	26.1152	9.486
	3.7037	84.8136	64.3822	32.7652	10.7817	3.29314		3.7037	100.018	83.8562	40.6716	11.3411	3.22981		Conc4	116.25	94.4048	41.1566	13.6043	6.54984	1.31784	1.61053	1.76334	22.6594		3.7037	99.5109	81.9206	38.3498	11.3468	2.74868	0.702594	0.207164	5.54513	34.3607		3.7037	141.406	146.511	71.5533	27.1647	8.73246		3.7037	197.551	171.369	89.7727	34.9222	16.5811
	1.23457	104.638	88.5256	58.5296	20.672	8.96113		1.23457	103.51	97.973	66.0392	25.3935	11.3835		Conc5	110.96	95.9253	51.6373	22.2583	12.2056	4.3257	11.1935	22.2931	19.4681		1.23457	105.256	92.004	51.5776	17.4555	8.60369	2.38882	29.3972	298.274	175.759		1.23457	97.0607	130.507	104.492	63.3686	31.5191		1.23457	150.712	155.307	105.392	51.7564	27.8063
	0.411523	107.802	82.8789	69.275	46.3601	35.4962		0.411523	99.5089	90.9508	76.8456	56.7651	60.9389		Conc6	95.7911	89.003	66.0297	53.7534	44.8526	33.4701	51.7709	65.9188	79.6522		0.411523	91.2447	75.1584	61.5806	49.5039	35.1198	112.335	221.258	177.662	86.8531		0.411523	98.9776	140.795	134.56	94.3699	71.9642		0.411523	163.98	154.958	112.21	80.3792	75.9829
	0.137174	105.693	87.4759	83.5004	82.1847	76.6763		0.137174	104.492	98.6969	83.2867	72.0929	69.4567		Conc7	113.233	106.329	94.5755	85.669	71.7826	29.1406	63.2785	83.6572	73.0242		0.137174	95.7911	88.2027	75.2563	71.7917	73.116	48.4638	65.6843	98.7844	93.6038		0.137174	101.406	141.796	131.067	95.2251	81.4465		0.137174	207.079	192.039	138.08	115.493	106.538
	0.0457247	107.293	102.606	88.3236	85.3621	78.6553		0.0457247	102.164	97.3576	90.9183	85.6754	84.0541		Conc8	105.339	103.728	98.2184	94.6106	95.6317	57.5329	85.4117	130.885	132.676		0.0457247	103.603	92.124	87.8272	92.84	92.8115	69.177	65.6442	95.9031	90.5353		0.0457247	94.2492	131.365	107.86	83.0384	72.4964		0.0457247	128.629	131.564	128.796	111.135	106.629
Posaconazole treatment
		Replicate 1							Replicate 2							Replicate 3											Replicate 4											Replicate 5							Replicate 6
	Conc (uM)	0h	24h	48h	72h	96h		Conc (uM)	0h	24h	48h	72h	96h		Conc (uM)	0h	24h	48h	72h	96h	192h	264h	336h	408h		Conc (uM)	0h	24h	48h	72h	96h	192h	264h	336h	408h		Conc (uM)	0h	24h	48h	72h	96h		Conc (uM)	0h	24h	48h	72h	96h
	0.1	85.4683	89.9373	74.9224	37.7676	18.0014		0.1	100.418	92.9416	71.6561	38.0809	20.9779		0.1	110.34	102.287	69.7323	41.2262	21.9077	0.65702	0.167068	-0.172582	-0.620525		0.1	98.3123	85.882	58.8633	33.1919	21.1567	0.338005	0.0868752	0.23261	-0.375043		0.1	121.086	106.073	80.9108	49.4714	16.6183		0.1	160.597	131.075	78.6025	27.0326	10.5606
	0.0333333	97.7993	93.195	70.8624	40.3856	18.3339		0.0333333	109.621	99.9638	82.3098	53.9681	24.8727		0.0333333	87.8556	82.4008	58.7439	44.9445	24.6973	0.679807	0.648222	-0.217603	0.0340948		0.0333333	96.3698	90.6035	71.8822	53.7091	25.9848	0.793741	0.407645	0.142568	-0.334129		0.0333333	139.872	205.525	180.349	60.5891	20.7305		0.0333333	208.949	171.159	103.361	46.6649	17.7722
	0.0111111	112.931	103.33	90.8878	69.7658	25.7593		0.0111111	108.493	101.303	82.2183	57.8616	25.506		0.0111111	104.677	93.5645	77.7048	57.8922	26.5366	3.04964	1.28976	1.17806	-0.334129		0.0111111	94.1379	93.0443	71.285	60.6367	30.0465	2.54833	2.69313	0.86291	0.361405		0.0111111	161.342	211.669	173.113	66.6469	21.5046		0.0111111	193.455	176.187	107.132	53.3848	22.0836
	0.0037037	99.3634	90.3716	75.8687	66.2975	31.0473		0.0037037	101.764	92.0005	75.7161	54.6617	28.1817		0.0037037	102.983	97.7659	73.6737	65.7494	33.3725	9.90847	21.378	27.5156	23.7641		0.0037037	91.782	90.3234	78.4214	64.023	33.3725	14.1696	124.425	122.736	68.1964		0.0037037	137.7	203.953	173.238	71.2792	27.939		0.0037037	170.214	162.291	114.483	58.6828	20.1027
	0.00123457	103.656	89.1771	74.5256	77.2843	52.3577		0.00123457	97.9448	93.014	77.7614	79.6561	56.6325		0.00123457	99.4696	75.8386	67.2838	69.2464	50.2171	24.6288	40.2633	40.4817	33.3788		0.00123457	94.4272	92.4441	76.0625	76.351	50.539	88.7509	210.111	99.0996	118.275		0.00123457	161.47	209.955	188.459	118.458	58.4664		0.00123457	181.879	161.941	97.4613	53.683	18.6526
	0.000411523	121.115	116.035	100.778	86.7047	83.1042		0.000411523	112.349	98.0816	87.9573	96.1475	82.8192		0.000411523	96.4111	81.7206	69.8517	74.2484	82.0058	70.3847	102.653	95.9031	77.852		0.000411523	83.3506	78.4795	73.4647	73.6508	70.1272	69.9518	83.1262	119.764	118.275		0.000411523	135.144	191.665	150.405	112.757	100.266		0.000411523	254.007	213.198	140.063	64.8064	23.6244
	0.000137174	94.7075	86.9691	76.5098	81.8938	81.5526		0.000137174	100.018	89.3581	79.7456	84.9817	96.8309		0.000137174	95.5432	85.0017	73.0467	81.8621	82.3124	58.4672	71.7789	106.933	100.477		0.000137174	98.8496	87.2424	83.4378	87.6609	84.4275	82.7124	161.635	155.511	91.0263		0.000137174	145.112	170.088	131.067	102.851	88.3648		0.000137174	210.107	181.564	121.446	61.756	23.9739
	4.57247e-05	111.549	106.515	92.3226	84.9146	79.5577		4.57247e-05	106.093	116.542	114.668	98.318	92.9045		4.57247e-05	84.9211	78.7196	78.8992	90.007	89.6694	92.5791	102.493	106.528	92.0082		4.57247e-05	105.091	96.8456	90.9028	92.508	91.4014	104.405	153.134	133.091	112.342		4.57247e-05	133.738	161.372	163.381	114.467	85.4136		4.57247e-05	155.254	123.883	105.779	60.5864	25.9808
Parasites per 100 iMACs
0h post infection		Benznidazole treatment - parasites per 100 cells											Posaconazole treatment - parasites per 100 cells
		conc (uM)	Replicate 1	Replicate 2	Replicate 3	Replicate 4	Replicate 5		Average	SD	N		conc (nM)	Replicate 1	Replicate 2	Replicate 3	Replicate 4	Replicate 5		Average	SD	N
		100	208.361	166.131	46.7634	265.032	114.827		160.223	75.1945	5		0.1	186.98	157.605	40.1724	193.248	133.652		142.331	55.3733	5
		33.3333	183.268	177.496	55.8895	253.623	139.623		161.98	64.5716	5		0.0333333	188.223	148.56	53.7766	276.592	161.268		165.684	71.6165	5
		11.1111	201.773	178.905	50.9873	231.5	162.944		165.222	61.5966	5		0.0111111	184.248	149.152	65.0514	334.585	153.615		177.33	88.0226	5
		3.7037	195.186	200.008	51.5341	305.202	135.687		177.524	83.3583	5		0.0037037	181.594	151.981	59.3094	260.583	159.241		162.542	64.4272	5
		1.23457	205.981	187.484	41.7778	213.036	144.774		158.611	63.0573	5		0.00123457	231.367	160.955	55.7644	182.147	170.565		160.16	57.5521	5
		0.411523	223.809	162.381	49.6918	207.448	136.659		155.998	61.5811	5		0.000411523	208.73	130.825	62.5427	237.566	144.412		156.815	61.5345	5
		0.137174	190.386	179.357	47.2107	182.589	164.697		152.848	53.4715	5		0.000137174	201.783	163.344	59.5885	202.171	179.797		161.337	52.9166	5
		0.0457247	208.921	153.059	46.166	212.571	133.919		150.927	60.7159	5		4.57247e-05	199.282	156.569	59.327	200.616	166.402		156.439	51.6084	5
		Controls
			Replicate 1	Replicate 2	Replicate 3	Replicate 4	Replicate 5		Average	SD
		PC	177.231	158.923	48.3159	215.266	107.696		141.486	58.0477
		NC	5.89736	3.69252	0.61916	0.792513	0.313141		2.26294	2.18717
24h post infection		Benznidazole treatment - parasites per 100 cells											Posaconazole treatment - parasites per 100 cells
		conc (uM)	Replicate 1	Replicate 2	Replicate 3	Replicate 4	Replicate 5		Average	SD	N		conc (nM)	Replicate 1	Replicate 2	Replicate 3	Replicate 4	Replicate 5		Average	SD	N
		100	184.231	166.49	68.2013	259.781	136.88		163.117	62.4476			0.1	238.474	206.014	45.8505	227.036	166.043		176.683	69.9202
		33.3333	193.58	195.235	52.5135	323.145	148.294		182.554	87.3297			0.0333333	230.993	184.026	68.674	321.09	199.569		200.87	81.3896
		11.1111	235.458	203.192	45.4439	285.054	158.698		185.569	81.3067			0.0111111	222.183	190.362	88.7633	415.119	178.704		219.026	107.59
		3.7037	195.095	207.894	46.573	355.044	122.941		185.509	102.521			0.0037037	218.932	204.392	74.42	359.307	205.419		212.494	90.3058
		1.23457	234.79	225.177	51.8128	326.217	169.168		201.433	90.1941			0.00123457	285.999	189.599	80.0601	239.249	219.916		202.965	68.9676
		0.411523	257.214	199.634	57.6102	249.282	161.772		185.103	72.5656			0.000411523	247.35	160.028	72.1566	311.03	187.483		195.61	80.7115
		0.137174	236.321	234.951	66.2069	237.935	190.467		193.176	65.9371			0.000137174	238.584	201.922	70.2452	225.269	218.798		190.964	61.5018
		0.0457247	257.873	188.26	61.3707	263.322	168.28		187.821	73.4567			4.57247e-05	258.529	202.916	65.1599	235.663	223.61		197.176	68.4184
		Controls
			Replicate 1	Replicate 2	Replicate 3	Replicate 4	Replicate 5		Average	SD
		PC	232.178	203.331	6.41081	291.681	158.063		178.333	96.2705
		NC	6.33014	5.01456	0.487165	0.558002	0.215454		2.52106	2.60894
48h post infection		Benznidazole treatment - parasites per 100 cells											Posaconazole treatment - parasites per 100 cells
		conc (uM)	Replicate 1	Replicate 2	Replicate 3	Replicate 4	Replicate 5		Average	SD	N		conc (nM)	Replicate 1	Replicate 2	Replicate 3	Replicate 4	Replicate 5		Average	SD	N
		100	89.8394	95.255	21.9479	184.63	63.0769		90.9498	53.5422			0.1	233.343	202.582	54.163	239.851	186.739		183.336	67.4719
		33.3333	92.8449	86.6414	34.375	248.849	101.404		112.823	71.9336			0.0333333	219.496	167.361	68.4886	305.934	214.448		195.146	77.5288
		11.1111	196.433	160.056	43.6963	276.136	185.649		172.394	75.1417			0.0111111	207.608	171.942	83.4627	401.867	185.514		210.079	104.765
		3.7037	155.293	165.443	36.6114	328.889	117.135		160.674	95.5354			0.0037037	200.921	203.63	70.1441	301.896	226.647		200.648	74.7894
		1.23457	230.349	204.345	53.9196	310.456	184.473		196.709	83.267			0.00123457	256.083	194.113	90.5296	185.753	248.117		194.919	59.2501
		0.411523	250.633	206.858	62.3588	256.807	194.28		194.187	70.2092			0.000411523	229.667	164.947	71.3198	318.543	213.319		199.559	81.1127
		0.137174	255.419	272.168	72.5191	245.67	225.986		214.352	72.4733			0.000137174	227.491	215.04	62.3016	220.047	261.174		197.211	69.3514
		0.0457247	270.806	209.071	61.8582	265.93	224.073		206.348	76.0312			4.57247e-05	269.099	224.71	86.5012	240.884	276.719		219.583	69.1479
		Controls
			Replicate 1	Replicate 2	Replicate 3	Replicate 4	Replicate 5		Average	SD
		PC	248.272	233.083	92.9299	327.882	198.869		220.207	76.4225
		NC	4.82047	4.0922	0.401917	0.361272	0.168341		1.96884	2.04557
72h post infection		Benznidazole treatment - parasites per 100 cells											Posaconazole treatment - parasites per 100 cells
		conc (uM)	Replicate 1	Replicate 2	Replicate 3	Replicate 4	Replicate 5		Average	SD	N		conc (nM)	Replicate 1	Replicate 2	Replicate 3	Replicate 4	Replicate 5		Average	SD	N
		100	48.5874	47.2976	9.55189	137.5	39.4349		56.4743	42.9037			0.1	96.4527	94.74	43.8298	123.446	121.397		95.9732	28.7118
		33.3333	41.6429	46.6802	7.34463	201.791	47.0721		68.9062	68.0621			0.0333333	100.343	98.3378	43.2863	197.509	149.735		117.842	52.1712
		11.1111	63.1729	61.4828	20.5335	247.436	94.3466		97.3943	78.6004			0.0111111	129.437	127.684	51.6316	231.559	139.854		136.033	57.2304
		3.7037	71.6616	71.4415	21.6547	318.269	93.2584		115.257	104.192			0.0037037	141.197	178.404	54.5763	252.672	199.117		165.193	66.0148
		1.23457	124.622	114.257	53.3839	329.325	198.376		163.993	94.6308			0.00123457	249.242	194.066	86.739	174.239	195.354		179.928	52.837
		0.411523	188.995	200.655	65.3017	306.009	236.574		199.507	78.5359			0.000411523	264.686	195.275	86.2548	288.964	191.278		205.291	70.7039
		0.137174	230.095	273.209	66.1451	344.774	292.92		241.429	95.073			0.000137174	236.564	254.083	66.2884	238.423	286.447		216.361	77.1384
		0.0457247	244.146	213.421	58.9509	357.109	265.233		227.772	97.0629			4.57247e-05	260.47	256.266	92.3515	256.684	326.539		238.462	77.768
		Controls
			Replicate 1	Replicate 2	Replicate 3	Replicate 4	Replicate 5		Average	SD
		PC	241.954	220.107	105.711	412.849	237.356		243.595	98.2365
		NC	3.25748	2.48458	0.267402	0.609369	0.192049		1.36218	1.26384
96h post infection		Benznidazole treatment - parasites per 100 cells											Posaconazole treatment - parasites per 100 cells
		conc (uM)	Replicate 1	Replicate 2	Replicate 3	Replicate 4	Replicate 5		Average	SD	N		conc (nM)	Replicate 1	Replicate 2	Replicate 3	Replicate 4	Replicate 5		Average	SD	N
		100	57.1855	71.3558	11.4379	173.243	31.7204		68.9886	56.0624			0.1	91.2729	104.121	32.3056	115.576	102.689		89.1929	29.4671
		33.3333	33.9326	43.7368	5.79399	195.088	36.4583		63.0019	67.2906			0.0333333	101.368	133.688	25.2149	197.248	138.847		119.273	56.2823
		11.1111	32.3147	36.946	7.26965	177.358	51.9481		61.1674	59.849			0.0111111	124.471	152.579	30.2559	160.63	115.789		116.745	46.37
		3.7037	35.8385	43.5335	12.691	290.291	58.7374		88.2183	102.125			0.0037037	165.231	190.082	40.6299	178.947	159.413		146.861	54.1806
		1.23457	90.2796	88.2342	48.7092	366.933	202.13		159.257	115.75			0.00123457	292.826	271.585	69.145	177.69	170.092		196.268	80.233
		0.411523	202.908	260.176	75.705	474.273	319.965		266.605	131.541			0.000411523	342.764	390.764	116.381	221.296	184.676		251.176	101.349
		0.137174	357.886	398.932	87.1337	583.564	465.317		378.567	164.514			0.000137174	392.452	443.291	84.6154	228.916	317.687		293.392	126.979
		0.0457247	385.164	407.536	73.7795	677.204	492.487		407.234	195.873			4.57247e-05	408.467	447.179	98.3594	277.174	424.824		331.201	130.63
		Controls
			Replicate 1	Replicate 2	Replicate 3	Replicate 4	Replicate 5		Average	SD
		PC	430.771	412.097	184.362	715.953	416.447		431.926	168.875
		NC	3.60736	2.72066	0.289104	0.114943	0.129857		1.37239	1.49074
192h post infection			Benznidazole treatment			Posaconazole treatment
		Conc (uM)	#Tcruzi per 100 iMACs		Conc (nM)	#Tcruzi per 100 iMACs
		100	29.5892		0.1	15.0401
		33.3333	27.8784		0.0333333	21.4971
		11.1111	8.52305		0.0111111	33.7806
		3.7037	13.1702		0.0037037	136.805
		1.23457	80.2237		0.00123457	342.756
		0.411523	250.503		0.000411523	479.822
		0.137174	536.286		0.000137174	1117.66
		0.0457247	434.08		4.57247e-05	597.433
			Controls
		PC	1231.25
		NC	2.26819
264h post infection			Benznidazole treatment			Posaconazole treatment
		Conc (uM)	#Tcruzi per 100 iMACs		Conc (nM)	#Tcruzi per 100 iMACs
		100	18.3866		0.1	8.09202
		33.3333	20.7825		0.0333333	16.0189
		11.1111	7.3658		0.0111111	19.193
		3.7037	6.82059		0.0037037	403.458
		1.23457	55.9729		0.00123457	420.429
		0.411523	254.215		0.000411523	301.937
		0.137174	330.88		0.000137174	751.033
		0.0457247	345.204		4.57247e-05	464.121
			Controls
		PC	771.728
		NC	2.41318
336h post infection			Benznidazole treatment			Posaconazole treatment
		Conc (uM)	#Tcruzi per 100 iMACs		Conc (nM)	#Tcruzi per 100 iMACs
		100	19.2637		0.1	13.0679
		33.3333	18.9267		0.0333333	11.2453
		11.1111	3.68204		0.0111111	8.2732
		3.7037	10.4228		0.0037037	309.803
		1.23457	181.055		0.00123457	491.699
		0.411523	369.987		0.000411523	332.526
		0.137174	317.559		0.000137174	516.285
		0.0457247	411.069		4.57247e-05	474.519
			Controls
		PC	550.684
		NC	2.45507
408h post infection			Benznidazole treatment			Posaconazole treatment
		Conc (uM)	#Tcruzi per 100 iMACs		Conc (nM)	#Tcruzi per 100 iMACs
		100	24.2922		0.1	6.62637
		33.3333	16.5685		0.0333333	12.4816
		11.1111	6.56951		0.0111111	13.4249
		3.7037	88.1362		0.0037037	461.561
		1.23457	367.916		0.00123457	391.962
		0.411523	421.229		0.000411523	391.115
		0.137174	384.892		0.000137174	461.249
		0.0457247	498.857		4.57247e-05	519.127
			Controls
		PC	625.573
		NC	2.16704
